# Supplementary material for: Metabolomic Approaches to Study the Potential Inhibitory Effects of Plantaricin Q7 against Listeria monocytogenes Biofilm
Source: Foods. 2024 Aug 17;13(16):2573. doi: 10.3390/foods13162573 (PMC11353926; doi:10.3390/foods13162573)
Supplement: Supplementary file 1 [file foods-13-02573-s001.zip]

Archive with 1 entries (1 files):
- foods-3153224-Supplementary materials.pdf
